# Supplementary material for: Rapid and specific on-site H5Nx avian influenza diagnosis via RPA and PAM-independent CRISPR-Cas12a assay combined with anti-NP antibody-based viral RNA purification
Source: Front Vet Sci. 2025 Jan 17;12:1520349. doi: 10.3389/fvets.2025.1520349 (PMC11782159; doi:10.3389/fvets.2025.1520349)
Supplement: Supplementary file 2 [file Data_Sheet_2.xlsx]

## Sheet: H5_1977-2020
	*Sequence highlighted in bold red indicate mismatches with the selected primers/crRNA set
	Forward primer mismatch					Reverse primer mismatch					crRNA mismatch				H5 gene
	Sequence(5'to 3')	Frequency	Mismatch			Sequence(3'to 5')	Frequency	Mismatch			Sequence(5'to 3')	Frequency	Mismatch		Number of mismatch	Forward primer frequency	Reverse primer frequency	crRNA frequency
	AGT GGG TAC GCT GCA GAC AAA GAA TC	4255/8504	0			TAG ATG TCT GGA CTT ATA ATG CTG AAC TT	4622/8504	0			ATT GAC AAA ATG AAC ACT CA	7071/8504	0		0	6140/8504 (72.20%)	5076/8504 (59.68%)	7071/8504 (83.14%)
	AGT GGT TAC GCT GCA GAC AAA GAA TC	594/8504	0			TAG ATG TAT GGA CTT ACA ATG CAG AAC TT	454/8504	0			ATC GAC AAA ATG AAC ACT CA	367/8504	1		1	2216/8504 (26.05%)	2896/8504 (34.05%)	1282/8504 (15.07%)
	AGT GGA TAT GCT GCA GAC AAA GAA TC	589/8504	0			TAG ATG TCT GGA CCT ATA ATG CTG AAC TT	1176/8504	1			ATT GAC AAA ATG AAC ACC CA	224/8504	1		2	132/8504 (1.55%)	462/8504 (5.43%)	114/8504 (1.34%)
	AGT GGA TAC GCT GCA GAC AAA GAA TC	340/8504	0			TAG ATG TCT GGA CTT ACA ATG CTG AAC TT	566/8504	1			ATT GAT AAA ATG AAC ACT CA	167/8504	1		3	14/8504 (0.16%)	52/8504 (0.61%)	33/8504 (0.38%)
	AGT GGG TAT GCT GCA GAC AAA GAA TC	153/8504	0			TAG ATG TTT GGA CTT ATA ATG CTG AAC TT	163/8504	1			ATT AAC AAA ATG AAC ACT CA	133/8504	1		4	1/8504 (0.01%)	5/8504 (0.05%)	4/8504 (0.04%)
	AGT GGA TAC GCT GCA GAC AAG GAG TC	137/8504	0			TAG ATG TAT GGA CTT ATA ATG CTG AAC TT	118/8504	1			ATT GAC AAA ATG AAT ACT CA	110/8504	1		5	1/8504 (0.01%)	13/8504 (0.15%)
	AGT GGT TAT GCT GCA GAC AAA GAA TC	75/8504	0			TAG ATG TCT GGA CTT ACA ATG CAG AAC TT	115/8504	1			ATT GAC AAG ATG AAC ACT CA	150/8504	1
	AGT GGG TAC GCT GCA GAC AGA GAA TC	1017/8504	1			TAG ATG TCT GGA CTT ATA ATG CTG AAC TC	102/8504	1			ATT GGC AAA ATG AAC ACT CA	38/8504	1
	AGT GGG TAC GCT GCA GAC AAA GAG TC	147/8504	1			TAG ATG TCT GGA CTT ATA ATG CGG AAC TT	92/8504	1			ATA GAC AAA ATG AAC ACT CA	27/8504	1
	AGC GGG TAC GCT GCA GAC AAA GAA TC	145/8504	1			TGG ATG TAT GGA CTT ACA ATG CAG AAC TT	89/8504	1			ATT GAA AAA ATG AAC ACT CA	17/8504	1
	AGT GGA TAC GCT GCA GAC AAA GAG TC	120/8504	1			TAG ATG TCT GGA CTT ATA ACG CTG AAC TT	73/8504	1			ATT GAT AAA ATG AAC ACC CA	13/8504	1
	AGT GGG TAC GCT GCT GAC AAA GAA TC	109/8504	1			TAG ACG TCT GGA CTT ATA ATG CTG AAC TT	52/8504	1			ATT GAC AAA ATG AAC ACT CG	8/8504	1
	AGT GGG TAC GCT GCA GAC AAG GAA TC	99/8504	1			TAG ATG TCT GGA CTT ATA ATG CAG AAC TT	34/8504	1			ATT GAC AGA ATG AAC ACT CA	6/8504	1
	AGT GGG TAT GCT GCA GAC AGA GAA TC	76/8504	1			TAG ATG TCT GGA CTT ATA ATG CCG AAC TT	32/8504	1			ATT GAC AAA ATG AAC ACA CA	4/8504	1
	AGT GGG TAC GCT GCA GAT AAA GAA TC	74/8504	1			TAG ATG TCT GGA CTT ATA ATG CTG AGC TT	32/8504	1			ATT GAC AAA ATG AAC ATT CA	2/8504	1
	AGT GGG TAC GCC GCA GAC AAA GAA TC	48/8504	1			TAG ATG TGT GGA CTT ATA ATG CTG AAC TT	27/8504	1			GTT GAC AAA ATG AAC ACT CA	2/8504	1
	AGT GGT TAC GCT GCA GAC AAA GAG TC	38/8504	1			TAG ATG TAT GGA CTT ATA ATG CAG AAC TT	23/8504	1			ATT GAC AAA ATG AAC AAT CA	2/8504	1
	AGC GGA TAC GCT GCA GAC AAA GAA TC	36/8504	1			TGG ATG TCT GGA CTT ATA ATG CTG AAC TT	19/8504	1			ATT GAC AAA ATG AAC GCT CA	2/8504	1
	AGT GGA TAC GCT GCA GAC AAG GAA TC	26/8504	1			TAA ATG TCT GGA CTT ATA ATG CTG AAC TT	17/8504	1			ACT GAC AAA ATG AAC ACT CA	1/8504	1
	AGT GGT TAC GCA GCA GAC AAA GAA TC	24/8504	1			TAG ATG TAT GGA CTT ACA ATG CGG AAC TT	17/8504	1			ATT GAC AAA ACG AAC ACT CA	1/8504	1
	AGT GGA TAC GCT GCA GAC AGA GAA TC	23/8504	1			TAG ATG TCT GGA CCT ATA ATG CTG AAC TT	16/8504	1			ATT GAC AAA ATG AAC TCT CA	1/8504	1
	AGT GGA TAT GCT GCA GAC AGA GAA TC	16/8504	1			TAG ATG TGT GGA CTT ACA ATG CAG AAC TT	15/8504	1			ATT GAC AAA ATT AAC ACT CA	1/8504	1
	AGT GGG TAC GCG GCA GAC AAA GAA TC	13/8504	1			TAG ATG TAT GGA CTT ACA ATG CAG AAC TC	13/8504	1			ATT TAC AAA ATG AAC ACT CA	1/8504	1
	AGT GGA TAT GCT GCA GAC AAA GAG TC	11/8504	1			TAG ATG TCT GGA CGT ATA ATG CTG AAC TT	9/8504	1			CTT GAC AAA ATG AAC ACT CA	1/8504	1
	AGT GGA TAT GCT GCG GAC AAA GAA TC	11/8504	1			TAA ATG TAT GGA CTT ACA ATG CAG AAC TT	9/8504	1			ATT GAC AAA ATG AAC ACT CC	1/8504	1
	AGT GGA TAT GCT GCA GAC AAG GAG TC	11/8504	1			TAG ATG TCT GGA CTT ATA ATG CTG AAC TA	9/8504	1			ATT GAC AAA ATG AAC ACT CT	1/8504	1
	AGT GGG TAC GCT GCA GAC AAG GAG TC	10/8504	1			TAG ATG TAT GGA CTT ACA ATG CAG AGC TT	8/8504	1			ATT GAC AAA ATG AAG ACT CA	1/8504	1
	AGT GGT TAC GCT GCA GAC AAG GAA TC	9/8504	1			TAG ATG TAT GGA CTT ACA ATG CTG AAC TT	7/8504	1			ATT GCC AAA ATG AAC ACT CA	1/8504	1
	AGT GGA TAT GCT GCA GAC AAG GAA TC	7/8504	1			TAG ATA TCT GGA CTT ATA ATG CTG AAC TT	6/8504	1			ATT GGC AAA ATG AAC ACC CA	23/8504	2
	AGT GGA TAC GCT GCG GAC AAA GAA TC	7/8504	1			TAG ACG TAT GGA CTT ACA ATG CAG AAC TT	4/8504	1			ATT GAG AAG ATG AAC ACT CA	17/8504	2
	AGT GGG TAC GCT GCA GAC AAA GAA AC	6/8504	1			TAG ATG TAT GGA CTT ACA ATA CAG AAC TT	3/8504	1			ATT GAC AAG ATG AAC ACC CA	15/8504	2
	AGT GGG TAC GCT GCG GAC AAA GAA TC	6/8504	1			TAG ATG TCT GGA CTT ATA ATG CTG AAC TG	3/8504	1			ATC GAC AAG ATG AAC ACT CA	8/8504	2
	AGT GGC TAC GCT GCA GAC AAA GAA TC	5/8504	1			TAG GTG TAT GGA CTT ACA ATG CAG AAC TT	3/8504	1			ATT GAA AAG ATG AAC ACT CA	8/8504	2
	AGC GGG TAT GCT GCA GAC AAA GAA TC	5/8504	1			TAG ATG TAT GGA CTT ACA ACG CAG AAC TC	3/8504	1			ATT GGC AAA ATG AAT ACT CA	7/8504	2
	AGT GGA TAT GCA GCA GAC AAA GAA TC	5/8504	1			TAG ATG TCT GGA CTT ATA ATA CTG AAC TT	3/8504	1			ATT GAC AAG ATG AAT ACT CA	6/8504	2
	AGT GGA TAT GCT GCT GAC AAA GAA TC	4/8504	1			TAG ATG TCT GGA CTT ATA ATG CGG AAC TT	3/8504	1			ATT GGC AAG ATG AAC ACT CA	6/8504	2
	AGT GGG TAC GCT GCA GAC AAA AAA TC	4/8504	1			TAG ATG TCT GGA CTT ATA ATG TTG AAC TT	3/8504	1			ATT GAC AAA ATG AAC AAC CA	5/8504	2
	ACT GGG TAC GCT GCA GAC AAA GAA TC	4/8504	1			TAG ATG TAT GGA CCT ACA ATG CAG AAC TT	2/8504	1			ATT AAC AAA ATG AAC ACC CA	2/8504	2
	AGT GGT TAC GCT GCA GAC AGA GAA TC	4/8504	1			TAG ATG TAT GGA CTT ACA ATG TAG AAC TT	2/8504	1			ATT GGT AAA ATG AAC ACT CA	2/8504	2
	AGT GGG TAT GCT GCA GAC AAA GAG TC	4/8504	1			TAG ATG TCT GGA CAT ATA ATG CTG AAC TT	2/8504	1			ATT TAC AAA ATG AAC ACC CA	2/8504	2
	AGC GGA TAT GCT GCA GAC AAA GAA TC	4/8504	1			TAG ATG TCT GGA CTT ATA ATG CTG AAA TT	2/8504	1			ATT GAC AAA ATG AAC ACC CG	2/8504	2
	AGT GGG TAC GCT GCA GAC GAA GAA TC	3/8504	1			TAG ATT TAT GGA CTT ACA ATG CAG AAC TT	2/8504	1			ATT AAC AAA ATG AAC AGT CA	1/8504	2
	AGC GGT TAC GCT GCA GAC AAA GAA TC	3/8504	1			TAG GTG TCT GGA CTT ATA ATG CTG AAC TT	2/8504	1			ATT GAC AGA ATG AAT ACT CA	1/8504	2
	AGT GGA TAC GCT GCA GAT AAA GAA TC	3/8504	1			TCG ATG TAT GGA CTT ACA ATG CAG AAC TT	2/8504	1			ATT GAT AAA ATG AAC ACT AA	1/8504	2
	AGT GGG TAT GCC GCA GAC AAA GAA TC	3/8504	1			TAG ATG TAT GGA CTT ACA ACG CAG AAC TT	2/8504	1			ATT GAT AAG ATG AAC ACT CA	1/8504	2
	AGT GGA TAC GCC GCA GAC AAG GAG TC	3/8504	1			TAG ATG TAT GGA CTT ACA ATG CAG AAT TT	2/8504	1			ATC GAC AAA ATG AAC ACC CA	1/8504	2
	AGT GGA TAC GCT GCA GAC CAA GAA TC	3/8504	1			TAT ATG TCT GGA CTT ATA ATG CTG AAC TT	2/8504	1			ATC GAC AAA ATG AAC ACT CG	1/8504	2
	AGT GGT TAT GCT GCA GAC AGA GAA TC	3/8504	1			AAG ATG TCT GGA CTT ATA ATG CTG AAC TT	1/8504	1			ATC GGC AAA ATG AAC ACT CA	1/8504	2
	AGT GGG TAC GCT GCA GAC AAA GGA TC	2/8504	1			TAG AAG TAT GGA CTT ACA ATG CAG AAC TT	1/8504	1			ATT AAC AAA ATG AAC ACT CC	1/8504	2
	AGT GGG TAC GCT GCA GAC AAA GTA TC	2/8504	1			TAG ATG TAT GGA CTT ACA ATG CAG AAA TT	1/8504	1			ATT GAC AAA ATG AAC ATC CA	1/8504	2
	AAT GGG TAT GCT GCA GAC AAA GAA TC	2/8504	1			TAG ATG TAT GGA CTT ACA ATG CAG AAC CT	1/8504	1			ATT GAC AAG ATG GAC ACT CA	1/8504	2
	AGT GGA TAC GCC GCA GAC AAA GAA TC	2/8504	1			TAG ATG TAT GGA GTT ACA ATG CAG AAC TT	1/8504	1			ATT GAC AGG ATG AAC ACT CA	1/8504	2
	AGT GGG TAT GCT GCA GAT AAA GAA TC	2/8504	1			TAG ATG TAT GGG CTT ACA ATG CAG AAC TT	1/8504	1			ATT AGC AAA ATG AAC AGT CA	20/8504	3
	AGT GGG TAT GCG GCA GAC AAA GAA TC	2/8504	1			TAG ATG TCT GGA CTA ATA ATG CTG AAC TT	1/8504	1			ATC GAC AAG ATG AAC ACC CA	3/8504	3
	AGT GGT TAC GCT GCA TAC AAA GAA TC	2/8504	1			TAG ATG TCT GGA CTT ATG ATG CTG AAC TT	1/8504	1			ATT GAT AAG ATG AAC ACC CA	2/8504	3
	AGT GGA TAC GCT GCA GAC AGA GAG TC	2/8504	1			TAG ATG TTT GGA CTT ACA ATG CAG AAC TT	1/8504	1			ATT GGC AAA ATG AAT ACC CA	2/8504	3
	AGT GGA TAT GCT GCA GAT AAA GAA TC	2/8504	1			TAG TTG TAT GGA CTT ACA ATG CAG AAC TT	1/8504	1			ATT GGC AAA ATG AAA ACC CA	1/8504	3
	AGT GGA TAT GCT GCA GAC AAA GCA TC	2/8504	1			TCG ATG TCT GGA CTT ATA ATG CTG AAC TT	1/8504	1			ATT GGC AAA ATG AAC CCC CA	1/8504	3
	AGT GGG TAC CCT GCA GAC AAA GAA TC	1/8504	1			TTG ATG TCT GGA CTT ATA ATG CTG AAC TT	1/8504	1			GTT GGC AAG ATG AAC ACT CA	1/8504	3
	AAT GGG TAC GCT GCA GAC AAA GAA TC	1/8504	1			TAG ATG TTT GGA CTT ATA ATG CCG AAC TT	135/8504	2			ATT GAC AGG ATG AAT ACT CA	1/8504	3
	AGG GGG TAC GCT GCA GAC AAA GAA TC	1/8504	1			TAG ATG TCT GGA CCT ACA ATG CTG AAC TT	55/8504	2			TTT ACC AAA ATG AAC ACT CA	1/8504	3
	AGT GGG TAC GCT GCA AAC AAA GAA TC	1/8504	1			TAG ATG TCT GGA CTT ACA ATG CAG AAC TC	34/8504	2			ATC AAC AAA ATG AAC ACC CA	1/8504	3
	AGT GGG TAC GCT GCA GAC ACA GAA TC	1/8504	1			TGG ATG TCT GGA CTT ATA ATG CGG AAC TT	28/8504	2			GTT GAC AAG ATG AAC AAG CA	3/8504	4
	AGT GGG TAC GCT GCA TAC AAA GAA TC	1/8504	1			TAG ATG TTT GGA CTT ATA ATG CTG AAC TC	23/8504	2			ATC GAC ATG ATG AAC ACC CA	1/8504	4
	AGT GGA TAC GCG GCA GAC AAA GAA TC	1/8504	1			TAG ATG TAT GGA CCT ATA ATG CTG AAC TT	16/8504	2
	AGT GGT TAC GCT GCA GAT AAA GAA TC	1/8504	1			TAG ATG TCT GGA CTT ACA ATG CTG AAC TC	15/8504	2
	AAT GGT TAC GCT GCA GAC AAA GAA TC	1/8504	1			TAG ATG TCT GGA CTT ATA ACG CTG AAC TC	11/8504	2
	AGT GGA TAC GCT GCA AAC AAA GAA TC	1/8504	1			TGG ATG TTT GGA CTT ATA ATG CTG AAC TT	11/8504	2
	AGT GGA TAC GCT GCA GAC AAA AAA TC	1/8504	1			TAG ATG TCT GGA CTT ACA ATG CCG AAC TT	9/8504	2
	AGT GGA TAC GCT GCT GAC AAA GAA TC	1/8504	1			TCG ATG TAT GGA CTT ATA ATG CTG AAC TT	7/8504	2
	AGT GGA TAC TCT GCA GAC AAA GAA TC	1/8504	1			TAG ATG TAT GGA CTT ATA ACG CTG AAC TT	7/8504	2
	AGT GGG TAT GCT GCA GAC AAG GAA TC	1/8504	1			TAG ATG TCT GGA CTT ACA ATG CGG AAC TT	6/8504	2
	AGT GGT TAC GCT GCA GCC AAA GAA TC	1/8504	1			TAG ATG TAT GGA CCT ACA ATG CTG AAC TT	5/8504	2
	AGT GGT TAC GCT GCG GAC AAA GAA TC	1/8504	1			TGA ATG TAT GGA CTT ATA ATG CCG AAC TT	5/8504	2
	AGT GGT TTC GCT GCA GAC AAA GAA TC	1/8504	1			TAG ATG TTT GGA CTT ATA ACG CTG AAC TT	4/8504	2
	AGT GGA TAT GCT GCA AAC AAA GAA TC	1/8504	1			TGG ATG TAT GGA CTT ACA ATG CAG AAC TA	4/8504	2
	AGT GGA TAT GCT GCA GAC AAA GAC TC	1/8504	1			TAG ATG TCT GGA CTT ATA ATG CTG AGC TC	4/8504	2
	AGT GGA TAT GCT GCA GAC AAA AAA TC	1/8504	1			TAG ATG TAT GGA CTT ACA ATG CGG AGC TT	3/8504	2
	AGT GGG TAC GCC GCA GAC AGA GAA TC	34/8504	2			TAG ATG TCT GGA CTT ATA ACG CTG AGC TT	3/8504	2
	AGT GGA TAC GCT GCA GAC ATG AAG TC	27/8504	2			TAG ATG TAT GGA CTT ATA ATG TTG AAC TT	3/8504	2
	AGT GGA TAT GCT GCA GAC AAA AAG TC	11/8504	2			TAG ATG TCT GGA CTT ACA ATG CTG AGC TT	3/8504	2
	AGT GGA TAT GCT GCT GAT AAA GAA TC	9/8504	2			TAG ATG TTT GGA CCT ATA ATG CTG AAC TT	3/8504	2
	AGT GGG TAC GCC GCA GAC AAA GAG TC	7/8504	2			TAG ATG TTT GGA CTT ATA ATG CAG AAC TT	3/8504	2
	AGT GGA TAT GCA GCA GAC CAA GAA TC	6/8504	2			TGG ACG TCT GGA CTT ATA ATG CTG AAC TT	3/8504	2
	AGT GGC TAC GCT GCA GAC AAG GAA TC	4/8504	2			TAA ATG TAT GGA CCT ACA ATG CAG AAC TT	2/8504	2
	AGT GGA TAT GCT GCA GAC AGA AAA TC	4/8504	2			TAG ACG TCT GGA CTT ACA ATG CTG AAC TT	2/8504	2
	AGC GGG TAC GCT GCA GAC AAA GAG TC	3/8504	2			TAG ATG TAT GGA CTT ATA ACG CAG AAC TT	2/8504	2
	AGT GGA TAT GCT GCT GAC CAA GAA TC	3/8504	2			TAG ATG TCT GGA CCT ATA ACG CTG AAC TT	2/8504	2
	AAT GGG TAC GCT GCA GAC AGA GAA TC	2/8504	2			TAG GTG TGT GGA CTT ACA ATG CAG AAC TT	2/8504	2
	AGT GGG TAC TCT GCA GAC AGA GAA TC	2/8504	2			TGG ATG TAT GGA CAT ACA ATG CAG AAC TT	2/8504	2
	AGT GGG TAC ACT GCA GAC AGA GAA TC	2/8504	2			TGG ATG TAT GGA CCT ACA ATG CAG AAC TT	2/8504	2
	AGT GGG TAC GCA GCA GAC AAA GAG TC	2/8504	2			TGG ATG TCT GGA CTT ATA ATG CAG AAC TT	2/8504	2
	AGT GGG TAC GCA GCA GAC AGA GAA TC	2/8504	2			TGG ATG TTT GGA CTT ACA ATG CAG AAC TT	2/8504	2
	AGT GGG TAC GCT GCA GAC AGG GAA TC	2/8504	2			TAG ACG TAT GGA CTT ATA ATG CTG AAC TT	2/8504	2
	AGT GGG TAC GCT GCA GAT AAG GAA TC	2/8504	2			TCG ATG TCT GGA CTT ACA ATG CAG AAC TT	2/8504	2
	AGC GGT TAC GCT GCA GAC GAA GAA TC	2/8504	2			TGG ATG TAT GGA CTT ATA ATG CTG AAC TT	2/8504	2
	AGT GGA TAC GCT GCA GAT AAA GAG TC	2/8504	2			TGG GTG TAT GGA CTT ACA ATG CAG AAC TT	2/8504	2
	AGT GGA TAC GCT GCG GAT AAA GAA TC	2/8504	2			TAA ATG TAT GGA CTT ATA ATG CAG AAC TT	1/8504	2
	AGT GGG TAT GCT GCG GAC AGA GAA TC	2/8504	2			TAA ATG TCT GGA CTT ATA ACG CTG AAC TT	1/8504	2
	AGT GGA TAT GCC GCA GAC AAA GAG TC	2/8504	2			TAA ATG TGT GGA CTT ACA ATG CAG AAC TT	1/8504	2
	AGC GGG TAC ACT GCA GAC AAA GAA TC	1/8504	2			TAG ACG TAT GGA CTT ACA ATG CAG AGC TT	1/8504	2
	AGC GGG TAC TCT GCA GAC AAA GAA TC	1/8504	2			TAG ATG TAT GGA ATT ATA ATG CTG AAC TT	1/8504	2
	AGT GGG GTC GCT GCA GAC AAA GAA TC	1/8504	2			TAG ATG TAT GGA CTT ACA ACG CTG AAC TT	1/8504	2
	AGT GGG TAC GCA GCA GAC AAG GAA TC	1/8504	2			TAG ATG TAT GGA CTT ACA ATG TGG AAC TT	1/8504	2
	AGT GGG TAC GCT GCA GAC AAA GAT CC	1/8504	2			TAG ATG TAT GGA CTT ATA ATA CTG AAC TT	1/8504	2
	AGT GGG TAC GCT GCA GAC AGA GAG TC	1/8504	2			TAG ATG TAT GGA CTT ATA ATG CAG AAC TC	1/8504	2
	AGT GGG TAC GCT GCA GAT AAA AAA TC	1/8504	2			TAG ATG TAT GGA CTT ATA ATG CAG AGC TT	1/8504	2
	AGT GGG TAC GCT GCG GAC AAG GAA TC	1/8504	2			TAG ATG TCT GGA CTT ATA ATG CTG AGC TA	1/8504	2
	AGT GGG TAC GCT GCG GAC AGA GAA TC	1/8504	2			TAG ATG TGT GGA CTT ACA ACG CAG AAC TT	1/8504	2
	AGT GGG TAC GCT GCT GAT AAA GAA TC	1/8504	2			TAG ATG TTT GGA CTT ACA ATG CTG AAC TT	1/8504	2
	AGT GGG TAC GCT GTA GAC AGA GAA TC	1/8504	2			TAG GTG TAT GGA CTT ACA ATG CAG AGC TT	1/8504	2
	AGT GGG TAC TCT GCT GAC AAA GAA TC	1/8504	2			TGG ACG TAT GGA CTT ACA ATG CAG AAC TT	1/8504	2
	AGC GGA TAC GCT GCG GAC AAA GAA TC	1/8504	2			TTG ATG TAT GGA CTT ATA ATG CAG AAC TT	1/8504	2
	AGT GGG TAT GCC GCA GAT AAA GAA TC	1/8504	2			TAA ACG TCT GGA CTT ATA ATG CTG AAC TT	1/8504	2
	ACT GGA TAC GCT GCA GAC AAA GAG TC	1/8504	2			TAA ATG TAT GGA CTT ATA ATG CTG AAC TT	1/8504	2
	AGC GGA TAC GCT GCA GAC AAA GAG TC	1/8504	2			TAA ATG TTT GGA CTT ATA ATG CTG AAC TT	1/8504	2
	AGC GGA TAC GCT GCA GAC AGA GAA TC	1/8504	2			TAG AAG TAT GGA CTT ACA ATG CAG AAC TC	1/8504	2
	AGT GGA TAC GCT GCA GAT AGA GAA TC	1/8504	2			TAG AAG TAT GGA CTT ATA ATG CAG AAC TT	1/8504	2
	AGT GGA TAC GCT GCG GAC AAA GAG TC	1/8504	2			TAG ACG TTT GGA CTT ATA ATG CTG AAC TT	1/8504	2
	AGT GGA TAC GCT GCT GAC AAA GAG TC	1/8504	2			TAG AGG TCT GGA CCT ATA ATG CTG AAC TT	1/8504	2
	AGT GGA TCC GCT GCA GAC AAA GAG TC	1/8504	2			TAG ATA TAT GGA CTT ATA ATG CTG AAC TT	1/8504	2
	AGT GGT TAC GCT GCA GAC AAA GGA TG	1/8504	2			TAG ATG TCT GGA CCT ATA ATG CTG AGC TT	1/8504	2
	AGT GGT TAC GCT GCT GAC AAG GAA TC	1/8504	2			TAG ATG TCT GGA CGT ACA ATG CTG AAC TT	1/8504	2
	GGT GGA TAC GCT GCA GAC AAA GAG TC	1/8504	2			TAG ATG TCT GGA CGT ATA ATG CTG AAC TC	1/8504	2
	AGT GGA TAC GCT GCA GAC AAG GAG AC	1/8504	1			TAG ATG TCT GGA CTT ACA ATG TTG AAC TT	1/8504	2
	AAT GGA TAC GCT GCA GAC AAA GAG TC	1/8504	2			TAG ATG TTT GGA CTT ATA ATG CTG AAA TT	1/8504	2
	AGT GGA TAT GCC GCA GAC AAG GAG TC	1/8504	2			TAG ATG TTT GGA CTT ATA ATG TTG AAC TT	1/8504	2
	AGC GGA TAT GCT GCG GAT AAA GAA TC	5/8504	3			TAG GTG TAT GGA CTT ATA ATG CTG AAC TT	1/8504	2
	AGC GGG TAT GCT GCG GAC AAA GAG TC	3/8504	3			TAG GTG TTT GGA CTT ATA ATG CTG AAC TT	1/8504	2
	AGA GGG TAC GCG GCA GAC AGA GAA TC	1/8504	3			TAT ATG TTT GGA CTT ATA ATG CTG AAC TT	1/8504	2
	AGT AGG GTC GCT GCA GAC AAA GAA TC	1/8504	3			TCG ATA TCT GGA CTT ATA ATG CTG AAC TT	1/8504	2
	AGT GGA TAC GCT GAA GGC CAA GAA TC	1/8504	3			TGG ATG TAT GGA CTT ATA ATG CAG AAC TT	1/8504	2
	AAT GGA TAT GCT GCA CAC AAA AAA TC	1/8504	3			TTG ATG TTT GGA CTT ATA ATG CTG AAC TT	1/8504	2
	AGC GGA TAT GCT GCT GAT AAA GAA TC	1/8504	3			TAG ATG TCT GGA CTT ATA ACG CTG AGC TC	6/8504	3
	AGT GGA TAT GCC GCT GAC CAA GAA TC	1/8504	3			TCG ATG TTT GGA CTT ATA ATG CCG AAC TT	6/8504	3
	ATT GGG TAC CCT GCA AAC AAA AAA TC	1/8504	4			TGG ATG TTT GGA CTT ACA ATG CTG AAC TT	4/8504	3
	AGT GGA TAC CCT CCA AAC CAA AAA TC	1/8504	5			TAG ACG TAT GGA CTT ACA ATG CAG AGC TC	3/8504	3
						TAG ATG TTT GGA CCT ATA ATG CCG AAC TT	3/8504	3
						TAG ATG TTT GGA CTT ATA ATG CAG AAC TC	3/8504	3
						TAG ATG TAT GGA CTT ATA ACG CTG AAC TC	2/8504	3
						TAG ATG TCT GGA CCT ATA ACG CTG AAC TC	2/8504	3
						TAG ATG TTT GGA CTT ACA ATG TGG AAC TT	2/8504	3
						TAG ATG TTT GGA CTT ACA ATG TTG AAC TT	2/8504	3
						TAA ATG TAT GGA CTT ATA ATG CCG AAC TT	1/8504	3
						TAG ATG TAT GGA CTT ATA ACG CTG AAC TA	1/8504	3
						TAG ATG TAT GGA CTT ATA ACG CCG AAC TT	1/8504	3
						TAG ATG TAT GGA CTT ATA ATG TCG AAC TT	1/8504	3
						TAG ATG TCT GGA CTT ATA GCG CTG AAC TC	1/8504	3
						TAA ATG TTT GGA CTT ATA ATG CTG AAC TC	1/8504	3
						TAG ACA TAT GGA CTT ACA ATG CAG AGC TT	1/8504	3
						TAG ACG TCT GGA CCT ACA ATG CTG AAC TT	1/8504	3
						TAG ACG TCT GGA CTT ACA ATG CAG AAC TC	1/8504	3
						TAG ATG TAT GGA CTT ATA ATG CCG AGC TT	1/8504	3
						TAG ATG TCT GGA CTT ACA ATA CCG AAC TT	1/8504	3
						TAG ATG TTT GGA CTT ATA ATG CCG AGC TT	1/8504	3
						TAG TAG TCT GGA CCT ATA ATG CTG AAC TT	1/8504	3
						TAG TTG TTT GGA CTT ATA ATG CTG AAC TC	1/8504	3
						TCG ATG TAT GGA CTT ATA ATG CTG AAT TT	1/8504	3
						TGA ATG TAT GGA CTT ATA ATG CAG AAC TT	1/8504	3
						TGG ATG TAT GGA CTT ACA ATG CAG GGC TT	1/8504	3
						TGG ATG TTT GGA CTT ATA ATG CTG AAC TC	1/8504	3
						TTG ATG TTT GGA CTT ATA ATG TTG AAC TT	1/8504	3
						TGG ATG TTT GGA CTT ACA ATG CTG AAC TC	2/8504	4
						TGA ATG TTT GGA CTT ACA ATG CTG AAC TT	1/8504	4
						TGG ATA TTT GGA CTT ACA ATG CTG AAC TT	1/8504	4
						TAG TTG TCT GGA CTT ACA TTG CCG AAC TT	1/8504	4
						TGG ACA TTT GGA CTT ACA ATG CTG AAC TT	9/8504	5
						TGG ACA TTT GGA CCT ATA ATG CTG AAC TT	3/8504	5
						TAA GAG TCT GGA CTT ATA ATG GTG AAC TC	1/8504	5

## Sheet: 2.3.2.1c 2020-2024
	*Sequence highlighted in bold red indicate mismatches with the selected primers/crRNA set
	Clade 2.3.2.1c
	Forward primer mismatch					Reverse primer mismatch					crRNA mismatch					H5 gene (2.3.2.1c, 2020.01.01-2024.03.01)
	Sequence(5'to 3')	Frequency	Mismatch			Sequence(3'to 5')	Frequency	Mismatch			Sequence(5'to 3')	Frequency	Mismatch			Number of mismatch	Forward primer frequency	Reverse primer frequency	crRNA frequency
	AGT GGT TAC GCT GCA GAC AAA GAA TC	158/181	0			TAG ATG TCT GGA CTT ATA ATG CTG AAC TT	135/181	0			ATT GAC AAA ATG AAC ACT CA	27/181	0			0	174/181 (96.13%)	135/181 (74.58%)	27/181 (14.91%)
	AGT GGT TAT GCT GCA GAC AAA GAA TC	16/181	0			TAG ATG TCT GGA CTT ACA ATG CTG AAC TT	26/181	1			ATT GAC AAG ATG AAC ACT CA	125/181	1			1	7/181 (3.86%)	37/181 (20.44%)	154/181 (85.08%)
	AGT GGT TAC GCT GCA GAC AAA GAG TC	6/181	1			TAG ATG TCT GGA CTT ATA ATG CTG AAC TC	9/181	1			ATT GAT AAA ATG AAC ACT CA	28/181	1			2		9/181 (4.97%)
	AGT GGT TAC GCT GCA GAC GAA GAA TC	1/181	1			TAG ATG TAT GGA CTT ATA ATG CTG AAC TT	1/181	1			ATT GAC AAA ATG AAC ACA CA	1/181	1
						TAG ATG TCT GGA CTT ATA ATG CAG AAC TT	1/181	1
						TCG ATG TCT GGA CTT ACA ATG CTG AAC TT	4/181	2
						TAG ATG TCT GGA CTT ATA ATG CCG AAC TC	4/181	2
						TAG ATG TCT GGA CAT ACA ATG CTG AAC TT	1/181	2

## Sheet: 2.3.4.4b 2020-2024
	*Sequence highlighted in bold red indicate mismatches with the selected primers/crRNA set
	Clade 2.3.4.4b
	Forward primer mismatch					Reverse primer mismatch					crRNA mismatch					H5 gene (2.3.4.4b, 2020.01.01-2024.03.01)
	Sequence(5'to 3')	Frequency	Mismatch			Sequence(3'to 5')	Frequency	Mismatch			Sequence(5'to 3')	Frequency	Mismatch			Number of mismatch	Forward primer frequency	Reverse primer frequency	crRNA frequency
	AGT GGG TAC GCT GCA GAC AAA GAA TC	3900/11848	0			TAG ATG TCT GGA CTT ATA ATG CTG AAC TT	12/11848	0			ATT GAC AAA ATG AAC ACT CA	11619/11848	0			0	4406/11848 (37.18%)	12/11848 (0.1%)	11619/11848 (98.06%)
	AGT GGG TAT GCT GCA GAC AAA GAA TC	467/11848	0			TAG ATG TCT GGA CCT ATA ATG CTG AAC TT	10917/11848	1			ATT GAC AAA ATG AAC ACC CA	83/11848	1			1	7277/11848 (61.41%)	10924/11848 (92.2%)	228/11848 (1.92%)
	AGT GGA TAC GCT GCA GAC AAA GAA TC	38/11848	0			TAG ATG TCT GGA CAT ATA ATG CTG AAC TT	7/11848	1			ATT GAC AAA ATG AAT ACT CA	45/11848	1			2	163/11848 (1.37%)	937/11848 (7.9%)	1/11848
	AGT GGA TAT GCT GCA GAC AAA GAA TC	1/11848	0			TAG ATG TCT GGA CCT ATA ATG CTG AAC TC	336/11848	2			ATT GAC AAG ATG AAC ACT CA	31/11848	1			3	2/11848 (0.01%)	5/11848 (0.04%)
	AGT GGG TAC GCT GCG GAC AAA GAA TC	6804/11848	1			TAG ATG TGT GGA CCT ATA ATG CTG AAC TT	160/11848	2			ATC GAC AAA ATG AAC ACT CA	28/11848	1
	AGT GGG TAC GCT GCA GAT AAA GAA TC	161/11848	1			TAG ATG TAT GGA CCT ATA ATG CTG AAC TT	122/11848	2			ATT AAC AAA ATG AAC ACT CA	13/11848	1
	AGT GGG TAC GCT GCA GAC AAA GAG TC	94/11848	1			TAG ATG TCT GGA CCT ATA ACG CTG AAC TT	93/11848	2			ATT GAT AAA ATG AAC ACT CA	11/11848	1
	AGT GGG TAT GCT GCG GAC AAA GAA TC	48/11848	1			TAG ATG TCT GGA CCT ATA ATG CCG AAC TT	53/11848	2			ATT GAC AAA ATG AAC ATT CA	9/11848	1
	AGT GGA TAC GCT GCG GAC AAA GAA TC	44/11848	1			TGG ATG TCT GGA CCT ATA ATG CTG AAC TT	46/11848	2			ATT GAC AAA ATG AAC ACA CA	5/11848	1
	AGT GGG TAC GCT GCT GAC AAA GAA TC	25/11848	1			TAG ATG TCT GGA CCT ATA ATG CAG AAC TT	19/11848	2			ATT GAA AAA ATG AAC ACT CA	2/11848	1
	AGT GGG TAC GCT GCA GAC AAG GAG TC	22/11848	1			TAG ATG TCT GGA CCT ACA ATG CTG AAC TT	18/11848	2			ATT GAC AAA ATG AAC ACT CG	1/11848	1
	AGT GGG TAC GCT GCA GAC AAG GAA TC	15/11848	1			TAG ATG TCT GGA CCT ATA ATG CTG AGC TT	17/11848	2			GTT GAC AAA ATG AAC ACC CA	1/11848	2
	AGT GGG TAC GCC GCA GAC AAA GAA TC	10/11848	1			TAG ATG TTT GGA CCT ATA ATG CTG AAC TT	15/11848	2
	AGT GGT TAC GCT GCG GAC AAA GAA TC	8/11848	1			TAG ACG TCT GGA CCT ATA ATG CTG AAC TT	15/11848	2
	AGT GGG TAC GCT GCA GAC AAA GAA AC	7/11848	1			TAG ATA TCT GGA CCT ATA ATG CTG AAC TT	3/11848	2
	AGT GGG TAC GCT GCA GAC AAA GTA TC	6/11848	1			TAG ATG TCT GGA CCT ATA ATG CGG AAC TT	3/11848	2
	AGT GGG TAT GCT GCA GAC AAG GAA TC	5/11848	1			TAG ATG TCT GGA CCT ATA ATG CTG AAC TG	3/11848	2
	AGC GGG TAC GCT GCA GAC AAA GAA TC	4/11848	1			TAG ATG TCT GGA CCT ATA GTG CTG AAC TT	2/11848	2
	AGT GGA TAC GCT GCA GAC AAA GAG TC	4/11848	1			TAG ATG TCT GGA CCT ATA ATG CTG AAA TC	1/11848	2
	AAT GGG TAC GCT GCA GAC AAA GAA TC	3/11848	1			TAG ATG TCT GGA CCT ATA ATG CTG AAC TA	1/11848	2
	AGT GGG TAC GCT GCA GAC AAA GAC TC	2/11848	1			TAG ATG TCT GGA CCT ACA ATG CTG AAC TC	2/11848	3
	AGT GGG TAC TCT GCA GAC AAA GAA TC	2/11848	1			TGG ACG TCT GGA CCT ATA ATG CTG AAC TT	2/11848	3
	AGT GGG TAC GCT GCA GAC AGA GAA TC	2/11848	1			TAG ATG TAT GGA CCT ATA ATG CTG AAC TC	1/11848	3
	AGT GGA TAC GCT GCA GAT AAA GAA TC	2/11848	1
	AGT GGG TAT GCT GCA GAC AGA GAA TC	2/11848	1
	AGT GGG TAT GCT GCA GAC AAA GAG TC	2/11848	1
	AGT GGG TAC GCT GCC GAC AAA GAA TC	1/11848	1
	AGT GGG TAT GCT GCG GAC AAA GAG TC	1/11848	1
	AGT GGG TAC GCT GCA GAC AAA AAA TC	1/11848	1
	AGT GGG TAT GCC GCA GAC AAA GAA TC	1/11848	1
	AGT GGG TAC GCA GCA GAC AAA GAA TC	1/11848	1
	AGT GGG TAC GCT GCG GAT AAA GAA TC	56/11848	2
	AGT GGG TAC GCT GCA GAT AAG GAA TC	46/11848	2
	AGT GGG TAC GCT GCG GAC AAG GAA TC	24/11848	2
	AGT GGC TAC GCT GCG GAC AAA GAA TC	6/11848	2
	AGT GGG TAC GCT GCG GAC AAA GAG TC	6/11848	2
	AGT GGG TAC GCT GCG GAC AAA AAA TC	4/11848	2
	AGT GGG TAC GCT GCT GAC AAA GAA AC	4/11848	2
	AAT GGG TAC GCT GCG GAC AAA GAA TC	3/11848	2
	AGT GGG TAC GCC GCG GAC AAA GAA TC	3/11848	2
	AGC GGG TAC GCT GCA GAC AAA GAA AC	2/11848	2
	AGC GGG TAC GCT GCG GAC AAA GAA TC	2/11848	2
	AGT GGG TAC GCT GCG GAC AGA GAA TC	2/11848	2
	AGT GGG TAC TCT GCG GAC AAA GAA TC	2/11848	2
	AGT GGG TAC GCT GCG GAC AAA GAA AC	2/11848	2
	AGT GGG TAC GCA GCG GAC AAA GAA TC	1/11848	2
	AGT GGG TAC GCA GCG GAT AAA GAA TC	1/11848	3
	AGT GGG TAC GCG GCG GAT AAA GAA TC	1/11848	3
